# Supplementary material for: Gamebird responses to anthropogenic forest fragmentation and degradation in a southern Amazonian landscape
Source: PeerJ. 2017 Jun 7;5:e3442. doi: 10.7717/peerj.3442 (PMC5466001; doi:10.7717/peerj.3442)
Supplement: Appendix S1 — Coordinates, forest patch area, distance from the Alta Floresta urban center, forest habitat quality, cost surface value, forest isolate age, burn severity, logging intensity and hunting pressure of six gamebird taxa within 129 forest patches and 15 ‘pseudo-controls’ surveyed with local interviews across the landscape around Alta Floresta, Mato Grosso, Brazil. [file peerj-05-3442-s001.xlsx]

## Sheet: Sheet1
Site	Easting	Northing	Area_log	Dist_city	HQ	CS	IA	BS	LI	HP	Mitu_tuberosum	Odontophorus_gujanensis	Penelope_jacquacu	Pipile_cujubi	Psophia_viridis	Tinamus_spp
3	581733	8907441	1.03	18746	9.21659	44444.3	22	3	3	2	0		0	0	0	0
4	580774	8905203	1.47	19635	65.8805	52785.6	23	1	3	2	0		0	1		1
5	631895	8899028	0.48	32443	21.1111	58005.6	6	3	4	3	0	0	0	0	0	0
6	634190	8900139	0.74	34607	28.2178	58001.2	4	2	2	3	0		1	0	0	1
7	597603	8900339	0.93	8078	36.036	67666.1	6	1	1	3	0	0	0	0	0	0
8	591973	8886117	0.84	23421	11.0266	51562.8	12	2	2	3	0	0	0	0	0	1
9	614429	8935118	2.72	28605	74.2155	25637.4	27	1	1	1	1	1	1	1	1	1
10	607041	8922094	1.56	15199	19.4427	37408.4	19	1	4	1	0	1	1	1	1	1
11	590668	8910117	0.8	9838	8.01688	72353.9	12	3	1	2	0	0	0	0	0	0
12	592332	8905902	1.77	7927	21.1969	53927.2	7	2	1	1	0	0	0	1	1	0
13	612135	8901227	2.8	12724	71.8296	66190.6	15	1	1	1	1	1	1	1	1	1
14	599382	8912190	2.48	2476	26.2288	59196.8	18.5	2	3	2	0	1	1	1	0	1
15	598295	8907512	2.41	1352	34.4788	65285.1	24	4	1	4	0	0	0	1	1	1
17	593658	8901087	2.36	8217	33.8971	60743.4	17	2	3	1	0	1	1	0	1	1
18_136	599574	8903766	1.83	4110	32.1512	71759.5	10	4	3	4	0	0	1	1	0	1
19	585910	8900572	3.28	13821	69.237	43161	15	1	1	3	1	1	1	1	1	1
20	585091	8909558	2.57	14683	57.1861	47161.2	15	1	1	1	0	0	1	1	0	1
21	597384	8891634	3	12544	39.857	53412.3	16	1	2	3	0	1	0	0	0	0
22	596998	8895071	2.28	12544	17.9162	55680.1	16	4	2	4	0	1	1	0	1	1
23_24	605805	8882886	4.08	23253	67.4165	67853.1	17	1	2	3	1	1	1	1	1	1
25	592004	8901738	1.49	10248	33.7575	58604.2	10	4	4	3	0	1	0	0	1	1
26	579469	8906095	1.93	20507	65.9397	42801.6	11	1	1	1	0	1	1	1	1	1
27_134	573104	8913708	4.13	19605	62.8327	43792.3	13.5	2	3	4	1	1	1	1	1	1
28	602599	8895301	2.62	11831	59.2383	69662.6	18	2	4	4	1		1	1	1	0
29	604225	8900004	2.96	6480	58.5608	76965.5	22	3	3	4	0	1	1	1	1	1
30_69	584760	8918446	3.51	18148	64.4764	50435.4	10	2	3	3	1	1	1	1	1	1
31	588152	8921818	1.23	18298	30.5516	52259.6	10	1	4	1	0	1	1	0	0	0
32_67	588107	8919552	2	16288	56.1031	53248.8	17	1	4	3	1	0	1	1	0	1
34	585725	8932567	2.18	27764	54.9081	39472.8	18	1	3	3	0	1	1	0	1	1
35	606516	8902593	1.49	7876	22.2307	76771.6	10	2	2	3	1	0	1	1	0	1
36	598371	8885965	1.64	21952	15.6103	62800.3	8	4	4	1	0	1	1	0	0	0
37	590810	8912926	2.47	10195	51.9839	55699.3	8	2	3	4	1	0	1	1	0	1
38	599691	8888265	1.89	19388	28.5798	63522.8	12	4	3	1	0	0	1	1	1	1
39	601532	8909589	1.58	1623	24.092	65171.6	20	4	1	4	0	0	0	0	0	1
40	602919	8906347	1.85	2846	22.1797	77144.4	16	3	2	1	0	0	0	0	0	0
41	602108	8913561	0.96	5510	11.9777	68714.6	14	4	3	4	0	0	0	1	0	1
42	605615	8918562	1.2	11539	23.4043	50851.8	19	4	2	4	0	0	0	1	0	1
45	614246	8915661	3	12976	60.6243	41294.3	11	3	2	4	1	1	1	1	1	1
46	590816	8905194	2.9	9157	13.4349	50471.6	15	4	4	4	0	1	1	0	0	1
47	597725	8889259	0.84	18884	8.33333	62358.6	15	1	4	2	0	0	0	1	0	1
48	599641	8896876	2.48	9640	29.1573	70572.1	23	4	3	4	1	1	1	0	1	1
49	587863	8896783	2.74	16908	31.3478	45120.5	18	1	2	4	1	0	1	1	0	0
50	601713	8907868	1.49	866	35.2502	67409.3	10	1	3	3	0	0	0	1	0	1
51	600987	8906743	0.74	1262	22.2222	69889.2	22.5	1	2	1	0	0	0	0	0	0
52	605250	8903404	2.28	6443	54.1548	74657.5	12	1	3	4	0	1	1	1	1	1
53	614798	8893586	3.53	17394	70.8215	61010.8	23	2	2	3	1	1	1	1	1	1
54	615448	8902732	1.52	15701	45.6799	61452.8	5	4	3	4	0	1	0	1	0	1
55	605105	8890361	3.55	12774	64.9573	63999.4	5	1	2	3	1	0	1	0	0	1
56	613362	8897718	1.86	16230	42.057	60462.6	6	1	2	3	0	0	1	0	0	0
57	605336	8910768	2.39	4534	46.8049	62656.7	27	2	2	4	1	0	1	1	0	1
58	606030	8912664	2.51	5563	20.378	62285.2	22	4	1	3	0	0	1	1	0	1
59	609550	8911760	2.47	8897	59.3629	48638.2	14	2	2	3	1	1	1	1	1	1
60	617306	8914791	1.78	17562	31.2907	44050.2	22	1	1	3	0	0	1	1	0	0
61	617848	8916698	2.05	18589	59.5951	40518.4	23.5	1	1	4	0	0	1	0	0	0
62	610142	8906682	2.98	7998	54.7082	58091.8	15	2	2	4	1	1	1	1	0	1
64	590515	8916268	1.11	12753	44.9524	54606.4	17	4	1	2	0	0	0	0	0	1
65	592186	8919386	3.22	9118	72.377	48545.1	14.5	1	2	4	1	1	1	1	1	1
66	605280	8906756	1.53	4715	48.834	65018.6	8	1	1	2	1	1	1	1	0	1
68	588989	8920403	1.68	16498	46.8705	63790.6	14	1	2	4	1	0	1	0	0	0
70	612733	8905955	2.62	11937	63.2332	61052.4	16.5	2	3	4	1	1	1	1	0	1
71	596676	8905209	2.13	3520	22.4164	67895.5	18	2	4	4	0	0	0	1	1	1
72	592673	8899174	1.68	11457	20.5812	60638	16.5	4	1	2	0	0	0	0	0	1
73	594722	8881253	2.99	26370	48.1087	55254.8	15	1	2	4	1	1	1	1	1	1
74	592555	8878158	2.71	30109	34.7973	52081.2	15	1	3	4	1	0	1	1	1	1
75	599169	8875349	2.54	31172	43.6327	66073.6	10	1	2	3	1	1	1	1	0	1
76	602218	8892297	2.68	13937	34.2464	59051.9	16	2	1	3	0	1	1	0	0	1
77	597505	8914596	1.99	5979	25.3946	57328.8	8	1	3	3	1	0	1	0	0	0
78	594585	8912234	2.97	5547	38.5965	58686.8	9	3	2	3	1	0	1	0	0	1
79	596928	8910133	2.17	3013	26.0569	62899.3	6	4	4	3	0	0	1	0	0	0
80	602857	8918697	2.13	10173	36.0469	51277.1	10	1	3	4	0	1	1	1	1	1
81	604086	8918932	1.49	11289	45.4478	49446.3	20	1	1	3	0	0	1	0	0	0
82	602760	8919857	1.78	11806	36.8241	51663.9	10	2	3	3	0	1	1	1	1	1
83	600992	8921266	1.56	12664	42.2152	55075	12	1	3	2	0	0	0	0	0	0
84	598225	8920239	3.14	6584	48.0573	51980.9	10	1	2	4	1	1	1	1	1	1
85	587854	8914786	3.18	13493	58.0512	53395.3	17	1	2	3	1	1	1	1	1	1
86	595568	8926081	1.99	22651	54.5328	45151.1	20	2	3	3	1	1	1	1	1	1
87	583964	8925270	1.6	23552	29.9708	48090.1	10	4	4	3	0	0	0	1	0	0
88	579448	8927851	3.07	26477	44.501	50859	14	1	2	3	1	1	1	1		1
89	585254	8928072	1.5	24789	27.9736	48961	8	2	3	2	0	0	1	0	0	1
90	586876	8930431	2.09	24433	45.944	39030.6	10	2	3	2	0	0	1	1		0
91	584386	8931515	1.56	28007	44.1517	43900	6	1	1	3	0	0	1	1	0	0
92	579642	8931741	1.87	28803	59.9133	44215.5	27	1	1	3	0	1	1	1	0	1
94	620602	8909122	1.41	19691	40.6673	50210.9	25	1	3	2	0	0	1	0	0	1
95	621705	8911237	0.84	21557	25.6604	41605.2	10	1	1	3	0	0	0	0	0	0
97	596299	8897972	2.33	10164	26.027	61727.2	9	1	3	4	0	1	0	0		1
98	619545	8910252	2.32	17746	52.4567	44446.4	22.5	1	2	4	0	1	1	0	0	1
99	621150	8911752	2.64	17344	57.216	43399.4	23	1	2	3	1	1	1	1	1	1
100	592769	8889911	1.69	19269	20.3911	52776.6	11	3	4	3	0	0	0	0	0	1
101	593438	8891478	2.4	15205	22.2312	47909.9	13.5	1	2	3	0	1	1	0	1	1
104	616198	8910643	1.44	15259	41.3882	47740.1	22	1	3	3	0	0	0	0	0	0
105	615034	8909740	1.6	14322	41.204	49567.2	22	1	3	3	0	0	0	0	0	0
106	617256	8913585	1.63	17096	39.478	45235.2	25	3	3	3	0	1	0	0	0	1
107	618270	8918622	2.41	18268	56.7636	36481.2	10	1	2	3	1	1	1	1	0	0
109	590720	8887831	2.58	20355	26.3559	47770.2	16	4	3	4	0	1	1	1	0	1
110	586446	8884861	2.63	24467	35.0588	43514.8	16	2	3	3	0	0	1	1	0	1
112	590222	8885086	2.71	24854	31.1293	50167.2	16	2	3	2	0	0	0	0	0	0
113	597171	8887975	2.57	19410	28.0519	59663.8	15	2	1	3	0	1	1	1	0	1
114	612735	8921267	2.19	17123	56.7885	39467.9	9	2	2	3	0	1	1	1	0	1
115	612918	8919269	1.62	14839	52.6663	42532.4	12	1	2	2	0	1	1	1	0	1
116	596547	8921978	0.17	14369	0	50828.9	23	1	2	2	0	0	0	0	0	0
117	594742	8920717	1.11	13910	54.4944	52578.3	22	1	1	2	0	0	0	1	0	0
118	594862	8920064	1.75	12680	21.978	50127.9	13	1	3	2	0	0	0	0	0	0
119	600648	8918352	2.14	10140	35.0679	54541.6	12.5	2	2	4	1	1	1	1	0	1
120	605786	8919850	1.63	12604	15.8994	46078.4	10	1	4	3	0	0	0	0	0	0
121	614925	8899509	2.71	16214	44.7384	57007.6	10	1	2	3	1	1	1	1	1	1
122	615156	8906797	1.43	14779	31.3862	58166.5	23	1	2	2	0	0	1	1	0	0
123	618510	8909621	2.04	16151	33.6542	46783.2	19.5	3	2	3	1	1	1	1	0	1
124	619710	8896116	2.21	21530	56.4856	55327.4	10	1	1	2	0	1	1	1	0	1
125	623174	8909220	1.62	21992	61.5172	42768.8	4	2	2	3	1	0	1	1	0	1
128	574835	8920942	2.85	27731	53.4747	48666.7	13	1	3	3	1	1	1	1	1	1
129	577421	8926312	2.34	27821	42.4496	53726.1	15	1	3	2	1	1	0	1	0	1
130	576928	8926303	2.43	29537	56.9567	54362.7	8	1	1	3	1	1	1	1	1	1
131	577056	8931486	1.94	32696	53.6194	48271.1	20.5	1	1	3	1	1	1	1	1	1
132	588988	8909439	1.68	11103	10.086	59620.6	10	1	3	3	0	1	0	1	0	0
133	586848	8922377	1.56	19628	57.4062	46120.6	12	1	3	3	0	0	1	1	1	1
135	599226	8899699	1.92	8400	28.6454	67098.8	18	2	3	2	0	1	1	1	1	1
137	599609	8905185	1.69	2740	5.81835	70156.9	18	2	2	3	0	0	0	0	0	0
138	599926	8903177	1.98	3650	14.1274	74013.9	26.5	4	4	2	0	0	0	0	0	0
139	591734	8898119	1.47	12958	7.66193	57137.2	20	4	4	2	0	0	1	1	0	0
140	596276	8895462	1.74	12665	6.82294	56609.3	19	4	3	3	0	1	0	0	0	1
141	603497	8902461	2.07	4713	38.3564	77935	26	1	2	3	0	1	1	0	0	1
142	602604	8900598	1.9	7281	31.9988	75741.1	26	1	3	3	0	1	1	0	0	1
143	603647	8904635	0.79	4605	17.4672	80932.4	24	4	3	3	0	0	0	0	0	0
144	601953	8908789	2.14	1041	32.5103	66066.4	18	4	3	2	0	1	0	0	0	1
145	611310	8910830	1.22	10960	56.0058	53273.3	22	2	3	2	0	0	0	0	0	0
146	601977	8904004	1.63	4266	14.154	77851.9	15	2	4	3	0	0	0	0	0	0
147	598125	8905286	1.72	2962	11.6998	69421.8	19.5	4	3	2	0	1	1	1	0	1
148	598562	8906205	2	1635	8.50248	66711.2	26	2	3	2	0	0	0	0	0	0
149	603738	8911623	1.02	4595	29.2566	66350.4	7	1	1	2	0	1	0	0	0	0
1_63	575995	8904063	5.161	22294.9	42.0505	33899.3	0	0	2	3	1	1	1	1	1	1
2	592186	8919386	5.161	9118	72.377	48545.1	0	1	2	4	1	1	1	1	1	1
16B	614907	8931840	5.161	13590.1	62.8675	24381.8	0	0	1	3	1	1	1	1	1	1
33	590150	8926310	5.161	9147	39.3305	40915.9	0	0	4	3	1	1	1	1	1	1
43	610240	8932886	5.161	13590	32.1218	28302	0	0	1	3	1	1	1	1	1	1
44	605410	8924295	5.161	15543.8	33.1571	37518.1	0	3	3	5	1	1	1	1	1	1
93	620413	8903438	5.161	19119.9	23.9386	48028.7	0	4	3	5	1	1	1	1	1	1
96	622790	8920955	5.161	21191.3	34.2315	34004.5	0	2	2		1	1	1	1	1	1
102	586380	8891176	5.161	20828.7	9.43811	37527.9	0	4	4	5	1	1	1	0	0	1
103	579624	8896807	5.161	22941.1	12.3904	34023.3	0	0	2	3	1	1	1	1	1	1
108	609902	8922706	5.161	13590.1	21.4404	36832.2	0	0	3	3	1	1	1	1	0	1
111	581250	8890175	5.161	20829	32.0344	31623.2	0	4	2	5	1	1	1	1	1	1
126	625918	8910945	5.161	23723.5	18.9297	38156.2	0	0	3	3	1	0	1	1	0	1
127	624541	8906441	5.161	22924.7	21.8555	41994.6	0	0	3	3	1	1	1	0	0	1
150	616757	8939160	5.161	31752	72.7471	14319.6	0	0	1	0	1	1	1	1	1	1
